# Supplementary material for: Symbiotic microbial studies in diverse populations of Aphis gossypii, existing on altered host plants in different localities during different times
Source: Ecol Evol. 2021 Sep 23;11(20):13948–60. doi: 10.1002/ece3.8100 (PMC8525075; doi:10.1002/ece3.8100)
Supplement: Supplementary file 2 — Appendix S2 [file ECE3-11-13948-s002.xlsx]

## Sheet: Primers
qPCR primers used to determine copies of 16S rRNA gene of seven dominant bacteria
Genus or species	Primer	Primer sequences （5’-3’）	Average PCR efficiency（%）	The minimum R2 of the standard curves	Limit of detection (copy/μl)
Buchnera	BuchF	AGTATCGTAGAGGGAGGTA	98.1	0.9993	667
	BuchR	CTTTCGCCACAGGTATTC
Hamiltonella	HamF	GGTGAGTTAAGTCAGATG	98.4	0.9945	147
	HamR	CGGTATTCCTCCAGATAT
Arsenophonus	ArseF	CATTCAAGACTGGTTAGC	90.2	0.9937	275
	ArseR	TATTCCTCCACATCTCTAC
Acinetobacter	AciF	GCCTTATGGTTGTAAAGC	90.9	0.996	208
	AciR	CTTATTCTGCGAGTAACG
Microbacterium	MicroF	CAGACTAGAGTGCGGTAG	91.9	0.9944	1537
	MicroR	CGGTGTTCCTCCTGATAT
Serratia	SerrF	GGGTTGTAAAGCACTTTCA	92.6	0.9995	638
	SerrR	CTTCTTCTGCGAGTAACG
Pseudomonas	PseuF	AAGGTCTTCGGATTGTAA	90.5	0.9943	132
	PseuR	TGCTTATTCTGTCGGTAA

## Sheet: Primer  locations
qPCR primer locatioms used to determine copies of 16S rRNA gene of seven dominant bacteria
