# Supplementary material for: Symbiotic microbial studies in diverse populations of Aphis gossypii, existing on altered host plants in different localities during different times
Source: Ecol Evol. 2021 Sep 23;11(20):13948–60. doi: 10.1002/ece3.8100 (PMC8525075; doi:10.1002/ece3.8100)
Supplement: Supplementary file 3 — Appendix S3 [file ECE3-11-13948-s005.xlsx]

## Sheet: Sheet1
Sequencing analysis of 16S rRNA gene of A.gossypii with diversity indices in each treatment
Sample\Info	Seq_num	Base_num	Mean_length	Min_length	Max_length	ace	chao	coverage	shannon	simpson	sobs
HN1	44376	19037516	429.005	244	476	134.634	98.0714	0.999315	0.536389	0.729967	67
HN2	62782	26938240	429.076	244	478	138.716	129.429	0.999513	0.650281	0.624047	117
HN3	43685	18745091	429.097	294	478	80.1475	83	0.999561	0.711282	0.59548	64
HN4	69960	30015301	429.035	244	437	97.6995	96.6154	0.999711	0.635895	0.704133	82
HN5	58588	25132765	428.975	244	482	113.649	109.2	0.999517	0.429682	0.816704	84
HN6	39103	16769795	428.862	244	437	104.006	89.8947	0.999274	0.472234	0.77381	70
HN7	55706	23905391	429.135	244	437	145.706	114.333	0.99945	0.577132	0.678871	66
HN8	43547	18681072	428.986	244	436	87.3577	79.4	0.999487	0.376703	0.838248	64
HN9	46082	19768217	428.979	204	437	98.4376	77.875	0.999517	0.448259	0.776293	49
HN10	70164	30103205	429.041	244	502	90.447	88.7692	0.99974	0.570248	0.72482	77
XJ1	65603	28124206	428.703	244	476	103.653	95.75	0.999613	1.02911	0.517602	77
XJ2	58445	25062438	428.821	244	470	130.963	136	0.999583	0.942829	0.598795	113
XJ3	65307	28022288	429.086	244	437	145.659	103.429	0.999626	1.22141	0.419572	64
XJ4	43494	18654322	428.894	212	476	105.907	101.353	0.999513	0.605612	0.743154	89
XJ5	62642	26872104	428.979	244	470	179.1	168	0.999415	1.25194	0.474071	105
XJ6	67387	28906920	428.969	244	495	162.132	161.615	0.999639	1.0255	0.541195	151
XJ7	57618	24714341	428.934	244	436	140.467	133.435	0.999502	1.05736	0.574048	117
XJ8	58184	24963667	429.047	403	437	151.087	146.333	0.99965	0.978042	0.551262	140
XJ9	67905	29117441	428.797	244	476	110.645	108.083	0.999658	0.565982	0.785689	87
XJ10	72817	31141155	427.663	244	478	239.715	241	0.999903	1.13527	0.677303	238
