# Supplementary material for: Symbiotic microbial studies in diverse populations of Aphis gossypii, existing on altered host plants in different localities during different times
Source: Ecol Evol. 2021 Sep 23;11(20):13948–60. doi: 10.1002/ece3.8100 (PMC8525075; doi:10.1002/ece3.8100)
Supplement: Supplementary file 5 — Appendix S5 [file ECE3-11-13948-s001.xlsx]

## Sheet:  24 geographic populations
The infection frequency of bacteria in 24 geographic populations collected on Hibiscus
		Buchnera	Arsenophonus	Hamiltonella	Acinetobacter	Microbacterium	Serratia	Pseudomonas
Henan Province	Anyang	1	0.322581	0.139785	0.11828		0.0322581	0.0537634
	Xinxiang	1	0.229167	0.125	0.104167	0.0208333	0.104167	0.0416667
	Zhenzhou	1	0.173077	0.0192308	0.480769
	Xuchang	1	0.179487		0.692308	0.025641
	Zhoukou	1	0.275		0.375	0.025
	Kaifeng	1	0.0857143		0.285714	0.0285714
	Shangqiu	1	0.0487805	0.0487805	0.121951	0.0243902	0.0487805	0.0243902
Shandong Province	Hezhe	1	0.107143
	Jining	1	0.114286		0.0857143
	Lingyi	1	0.241379			0.0689655	0.0344828
	Zaozhuang	1	0.25			0.0357143	0.321429
	Laiwu	1	0.0816327	0.0204082	0.0612245		0.0204082	0.0204082
	Zibo	1	0.0833333			0.0555556
	Weifang	1	0.137255	0.0588235		0.0196078	0.0980392	0.0196078
	Binzhou	1	0.272727	0.0151515	0.030303	0.030303	0.0151515
	Dezhou	1	0.163934	0.0163934			0.0163934
	Jinan	1	0.136986	0.0410959		0.0410959	0.0273973	0.0273973
	Liaocheng	1	0.290323	0.016129		0.016129	0.016129
Hebei Province	Cangzhou	1	0.295455					0.0227273
	Baoding	1	0.0555556					0.0277778
	Sijiazhuan	1	0.136364
	Hengshui	1	0.0909091			0.0909091
	Xingtai	1	0.44898			0.0816327
	Handan	1	0.333333			0.166667

## Sheet: 2015-2017 on cotton
The infection frequency of bacteria in cotton populations collected in 2015-2017
	Hamiltonella	Buchnera	Arsenophonus	Acinetobacter	Microbacterium	Serratia	Pseudomonas
2015	0.00653595	1	0.496732	0	0.418301	0.00653595	0.00653595
2016	0	1	0.588235	0	0.0294118	0.0588235	0.205882
2017	0	1	0.133333	0	0	0.1	0

## Sheet: 2016 on hibiscus
The infection frequency of bacteria in hibiscus populations collected in April, September and November
	Hamiltonella	Buchnera	Arsenophonus	Acinetobacter	Microbacterium	Serratia	Pseudomonas
April	0.04	1	0.156923	0.16	0.0107692	0.0153846	0.0153846
September	0	1	0.15493	0.0140845	0.00704225	0.0633803	0.0211268
November	0.0196721	1	0.308197	0	0.0655738	0.0393443	0.00327869
